# Supplementary material for: A Pyrazolate Osmium(VI) Nitride Exhibits Anticancer Activity through Modulating Protein Homeostasis in HepG2 Cells
Source: Int J Mol Sci. 2022 Oct 24;23(21):12779. doi: 10.3390/ijms232112779 (PMC9656236; doi:10.3390/ijms232112779)
Supplement: Supplementary file 1 [file ijms-23-12779-s001.zip]

Archive with 1 entries (1 files):
- ijms-1967005-supplementary.pdf
